# Supplementary material for: Short-Term Immune Responses of Gilthead Seabream (Sparus aurata) Juveniles against Photobacterium damselae subsp. piscicida
Source: Int J Mol Sci. 2022 Jan 29;23(3):1561. doi: 10.3390/ijms23031561 (PMC8836189; doi:10.3390/ijms23031561)
Supplement: Supplementary file 1 [file ijms-23-01561-s001.zip]

Archive with 1 entries (1 files):
- ijms-1568589-supplementary.pdf
